# Supplementary material for: Psychological Factors of Vaccination Intent among Healthcare Providers, Parents, and Laypeople
Source: Vaccines (Basel). 2023 Dec 4;11(12):1816. doi: 10.3390/vaccines11121816 (PMC10748119; doi:10.3390/vaccines11121816)
Supplement: Supplementary file 1 [file vaccines-11-01816-s001.zip]

Archive with 2 entries (2 files):
- Supplementary Material 1 final 19XI authors.pdf
- Supplementary Material 2 final.pdf
